# Supplementary material for: Expression of PDLIM5 Spliceosomes and Regulatory Functions on Myogenesis in Pigs
Source: Cells. 2024 Apr 21;13(8):720. doi: 10.3390/cells13080720 (PMC11049100; doi:10.3390/cells13080720)
Supplement: Supplementary file 1 [file cells-13-00720-s001.zip]

Archive with 1 entries (1 files):
- cells-2940711-supplementary.pdf
